# Supplementary material for: Morphology, Carbohydrate Distribution, Gene Expression, and Enzymatic Activities Related to Cell Wall Hydrolysis in Four Barley Varieties during Simulated Malting
Source: Front Plant Sci. 2017 Oct 30;8:1872. doi: 10.3389/fpls.2017.01872 (PMC5670874; doi:10.3389/fpls.2017.01872)
Supplement: Supplementary file 3 [file Table2.xlsx]

## Sheet: Table S1
	Table S2 Database of transcript levels (normalised) for all genes at all timepoints
	qPCR transcript levels. Arbitrary units, mean of three replicates												Standard deviations. n/a: no data for one replicate, so standard deviation not available.
	Gene	Variety	hai										hai
			0	3	6	16	18	42	66	90	114		0	3	6	16	18	42	66	90	114
	Glb1	Navigator	23141.6	13081.5	16958	41994.6	76042.6	573781	603010	493341	478037		1636.17	1250.49	2736.46	1901.64	3787.54	42137	40241.3	31030.4	40412.6
		Admiral	28584.9	15012.7	9920.49	92399.3	132741	576092	563899	576023	280948		3972.98	1009.9	744.395	855.538	25344.5	66598.5	28048	69189.3	28251.2
		Flagship	78957.7	151400	14221.3	100662	113567	274974	424306	886966	393056		7548.26	50152.3	1589.98	4643.3	14762.6	124.042	16763.5	77991.4	39648.3
		Keel	141572	91774.5	62887.5	256400	114564	335557	478395	853742	603250		10499.4	7828.56	3099.57	11860.9	8413.39	4010.48	41935.4	85070	74144.2
	Glb2	Navigator	4.74342	21.1841	31.8515	15.4174	247.249	173641	323537	65014.9	105380		n/a	n/a	n/a	n/a	69.1295	57747.7	36584.9	7875.63	2152.32
		Admiral	5.2594	41.6016	5.24677	2007.29	2847.57	194874	224273	126591	63169.9		n/a	n/a	n/a	189.193	398.179	10732.7	13949.6	9921.28	5548.43
		Flagship	1310.01	1147.43	34.4721	3283.31	295.803	100692	83788.4	180402	112217		48.8434	222.807	4.89596	983.485	95.6497	2134.9	4721.44	30024.8	9484.42
		Keel	15.2715	4.56211	51.9926	363.353	148.621	40009.5	55996.3	34147.9	46752		n/a	n/a	n/a	127.962	76.9243	4026.01	5176.65	503.449	527.544
	G-II	Navigator	9747.83	335.292	577.507	415.302	559.459	7948.84	15722.4	15714.5	33898.9		955.661	21.3835	92.9469	47.1708	15.8887	501.819	469.972	1272.37	2491.62
		Admiral	3261.77	1538.38	2884.14	232.346	741.291	2157.53	45379.5	31358.8	56188.3		832.854	71.1712	888.851	8.60417	40.0575	122.156	2216.47	996.596	3590.61
		Flagship	521.467	4496.99	463.451	427.593	253.927	6923.75	33383	22032.2	19509.4		98.5253	1103.26	180.357	109.938	41.3653	382.663	2656.87	1379.64	895.886
		Keel	2711.87	6713.7	3843.64	2314.12	1951.65	1436.5	35688.4	139858	1993.21		148.089	118.165	190.262	176.099	177.521	133.801	2571.98	11550.9	58.6226
	ExoI	Navigator	285823	126097	219820	1.0031e+06	892493	1.34131e+06	954002	546443	504594		50407.8	12343.7	28757.9	84072.5	21646.2	183922	47917.8	34208.4	46831.3
		Admiral	208438	244600	122609	671193	1.063e+06	1.61203e+06	812561	349029	371668		2643.26	7991.11	8894.02	50918.4	38346.6	183273	111874	22311.6	53381
		Flagship	255952	1.59059e+06	128206	518501	212828	914902	469925	512026	232862		8271.37	199077	18916.4	26257.4	12467.5	46710.1	50836.2	14109.4	31511.2
		Keel	848713	381102	355708	1.90316e+06	664529	837234	592627	971706	303116		83117.7	5361.7	44027.9	18925.9	64101.1	68897.6	10949.8	104881	44925.7
	ExoII	Navigator	67522.7	27671.9	31308.3	89369.4	64651.6	109689	118324	74744.8	86124.6		9705.22	2519.28	2595.25	1747.38	5524.56	8139.06	8030.24	7702.27	2518.62
		Admiral	48025.2	37297.7	34212.7	70010.6	67213.7	111565	86286.5	56181.6	43107.7		2054.79	2938.22	4733.08	1791.93	6351.63	12216.9	3492.47	5426.83	3731.58
		Flagship	58315.7	101085	43288.5	77927.9	61189.1	67912.6	83155.6	198041	67704		3489.36	9572.37	1402.19	5514.37	6517.81	5402.29	11523	26790.7	4778.95
		Keel	70392.6	70513.1	56062.2	121948	65301	101023	102488	149170	78084.4		7292.14	6883.3	2263.88	12898.6	9287	14530.3	11804.4	3073.36	3795.48
	β-Glucosidase	Navigator	1149.64	13.9658	10.7421	12.727	113.997	116757	85655.3	237.943	7594.35		445.487	3.64662	n/a	11.8206	n/a	4560.88	5068.6	26.3009	7577.96
		Admiral	2166.23	525.216	2156.29	5304.1	2.73712	12774	134686	31584.3	50440		145.601	148.067	263.777	272.868	n/a	442.417	10894.2	2728.41	3114.16
		Flagship	35.1389	75.768	80.5435	4.81166	44.4074	47287.7	24472.7	5263.5	47179.2		33.7291	53.6457	n/a	3.89483	22.9519	13737.4	2964.27	2758.21	7013.22
		Keel	1.64905	519.251	729.104	920.654	114.495	7317.6	249000	148249	10213.2		n/a	258.016	95.6934	158.207	93.0838	5259.47	40163	14014	1255.09
	X-I	Navigator	211.509	2.13657	2.20578	121.367	1.08174	594.524	102228	452.131	42696.6		n/a	n/a	n/a	113.044	n/a	77.9534	15706.3	197.417	1051.38
		Admiral	3.3078	201.193	2.88442	109.323	205.83	1652.89	47854.6	8972.38	1309.56		n/a	17.6684	n/a	n/a	n/a	528.566	8428.3	1730.98	181.509
		Flagship	252.763	451.387	234.555	264.365	870.236	678.863	2000.59	47435.5	27448		n/a	n/a	n/a	n/a	n/a	159.214	181.098	5032.84	2705.59
		Keel	1034.26	4.56211	257.063	450.737	1.475	515.144	101.509	1313.64	1386.63		n/a	n/a	134.874	465.964	n/a	75.8475	78.256	267.361	448.541
	X-II	Navigator	63.1349	57.6233	64.6956	156.637	269.786	7717.5	197.756	96.1082	231.891		n/a	n/a	n/a	80.148	108.432	1136.68	33.8206	32.9502	61.1052
		Admiral	38.4035	22.373	2.88442	264.474	358.105	3160.36	253.719	138.137	59.3604		n/a	24.3021	n/a	95.6268	154.89	874.269	32.8856	13.4534	15.5893
		Flagship	262.172	639.273	90.8431	468.324	290.721	6582.22	158.065	311.604	134.748		157.544	238.871	9.4883	290.465	97.7039	682.327	71.5901	87.6448	48.4562
		Keel	59.6127	91.5616	114.726	440.034	165.058	5021.6	220.241	191.944	160.985		29.827	n/a	111.419	114.763	139.693	879.024	60.3125	69.8632	79.6129
	X-III	Navigator	831.379	2.13657	282.34	241.924	1.08174	1.23473	97.9378	54.0969	82.5673		647.543	n/a	n/a	n/a	n/a	n/a	n/a	33.7986	24.9771
		Admiral	1096.98	437.433	2.88442	196.824	2.42553	58.7946	54.9587	1.25769	0.318343		1551.72	n/a	n/a	n/a	n/a	0.527156	21.3544	n/a	n/a
		Flagship	98.7232	256.624	393.329	125.424	100.372	122.24	66.39	14.4197	16.4839		30.1876	67.2136	68.3632	46.5568	10.7406	104.71	83.6352	3.61636	5.14219
		Keel	101.749	766.709	212.617	337.003	77.1427	144.203	32.497	54.8502	116.282		81.2034	1009.97	126.081	505.32	67.2309	72.1883	20.194	31.33	87.8441
	AXAH1	Navigator	95074	67957.2	44306.8	89011.1	113644	743804	660098	686591	949934		11359.4	3703.26	17682.4	8612.24	22321.3	121699	96521.3	90645.4	132120
		Admiral	53641.5	76540	34241.9	77382.2	99058.6	415572	938224	841773	427004		4963.94	9458.89	10742.6	5084.62	13446.4	39392.7	111153	10980.9	83797
		Flagship	122895	130912	56368.8	54379.6	65083.1	286172	559400	1.59694e+06	726768		22766.2	9180.01	1195.64	4970.12	3495.34	8275.26	34441.9	80121.5	63201.5
		Keel	90087.5	76445.8	44689.4	86393.3	55892.8	312008	694029	1.46316e+06	1.38822e+06		10286.9	16023.5	11127.9	16128.2	6621.15	41608	81134.9	47174.2	237969
	AXAH2	Navigator	19054.3	19471.3	12968.5	8516.2	8994.29	77652.4	78111	44553.1	48751.9		6338.97	2900.59	458.831	507.5	609.481	11357.6	4711.1	829.119	883.117
		Admiral	8914.52	11675.7	10805	7380.26	11890.8	71216.4	63322.5	64699.9	39538.2		46.7793	3327.17	1521.87	524.96	1181.79	8509.82	2751.19	4661.52	1890.86
		Flagship	17857.2	16845	12803.5	7506.75	8926.75	19230.1	34618	116643	49542.7		760.238	2890.05	1130.55	1056.84	1061.86	1020.98	1165.22	3444.61	2419.88
		Keel	15584.6	9664.84	8886.22	10192.9	5517.99	62226	39569.1	85505.1	68176.5		579.996	790.346	1160.27	1659.84	64.6651	2122.46	3599.95	4258.24	6975.55
	AXAH3	Navigator	769.067	750.862	342.631	296.052	228.066	780.64	96.8952	46.0217	50.3498		125.679	102.28	103.483	65.4218	8.14566	118.571	9.57404	17.3632	12.1251
		Admiral	259.364	575.348	262.559	189.048	487.774	333.129	52.8289	69.4204	24.5782		4.00612	60.6191	84.9195	23.6883	46.0691	42.0318	1.33953	23.1801	5.37369
		Flagship	176.027	1228.96	852.99	294.707	484.992	65.3603	105.927	160.92	36.9956		15.859	467.952	538.208	44.137	250.347	44.9498	50.4141	62.8722	11.0002
		Keel	190.789	192.217	227.524	179.209	274.444	130.374	29.8937	108.258	14.3141		63.1568	33.5961	71.247	75.1183	205.459	66.8445	22.3614	68.922	24.7927
	AXAH4	Navigator	970.978	727.217	466.008	605.218	663.683	4491.55	2800.89	2123.05	2216.93		360.409	169.55	185.584	134.028	382.496	502.244	481.994	227.103	163.07
		Admiral	487.691	582.162	450.374	873.757	1429.69	4356.54	3288.34	2532.57	1306.69		330.074	246.878	401.89	75.293	86.5042	1180.31	472.36	770.829	281.612
		Flagship	462.063	1760.65	708.406	150.438	330.996	1058.18	1242.42	1537.87	898.653		212.459	131.055	267.995	26.6029	268.372	187.326	136.806	242.805	116.968
		Keel	991.766	2575.16	921.379	928.712	449.926	3673.21	1491.9	6180.57	4437.66		437.083	1603.12	536.419	309.41	126.654	688.644	87.7845	2162.25	334.477
	AXAH5	Navigator	507.277	299.839	406.452	199.666	186.996	4964.45	38197.5	1502.09	16681.7		207.697	173.556	73.9501	57.9119	33.5934	403.9	2574.1	173.383	1235.5
		Admiral	430.168	496.709	514.773	291.169	317.93	5465.4	29372.4	1297.94	1076.53		120.307	103.357	155.858	105.52	95.5012	1350.53	7493.32	23.9952	133.316
		Flagship	21.682	5.35526	38.3634	2.50452	27.8504	524.629	263.981	1909.65	582.376		28.1903	3.51649	n/a	n/a	18.9051	35.0897	49.7976	449.167	94.5415
		Keel	37.8315	25.7372	42.7435	23.1623	19.415	904.855	337.635	34.3943	64.3917		28.3042	1.5065	43.7529	19.8721	9.19462	169.916	18.0238	4.59544	34.658
	Ara1	Navigator	14327.1	4415.02	6650.08	42624.2	39642.8	54430	26375.4	21889.2	14823.5		453.895	229.406	727.182	2122.45	810.886	5738.12	379.726	1379.64	1062.2
		Admiral	9518.55	7096.93	10267.3	84439.8	67073.3	62735.2	21649.1	9638.69	13045.5		560.575	559.21	608.026	4936.59	4334.92	8103.86	2392.11	1161.43	1130.56
		Flagship	49486.9	210475	10320.8	34494.2	57232.7	110834	17231	35080.5	33372.2		4433.42	19326.1	858.323	3168.99	3922.87	14050.5	839.496	1797.93	1068.05
		Keel	32195	23764.8	23129.9	170494	38251.8	45287.1	23245.3	23932.2	19234.1		2984.94	576.201	3383.18	6261.47	943.845	4034.49	849.46	354.473	1727.31
	Xyl1	Navigator	1070.45	5436.02	4272.18	29465.8	26688.9	123429	418288	479499	425681		126.867	2364.64	158.97	2422.7	367.363	10493	65923.9	50713.7	25803.8
		Admiral	29328.5	11698.5	3792.71	33199.3	36510.9	98764.8	236468	250944	289728		3962.37	1987.09	449.801	2016.53	2092.8	8974.89	22218.5	14274.3	19682.4
		Flagship	67070.3	216376	8132.75	14710.9	16238.2	93843.5	183711	447676	343009		5810.7	34649.3	1394.3	2239.78	875.57	4641.42	6656.27	6801.44	27208.5
		Keel	80358.4	19558.3	29777.2	67489.2	23478.1	76552	228736	629446	369204		2238.16	1473.56	1313.45	8284.41	2253.31	2881.84	10759.8	27482.7	47603.3
